# Supplementary material for: The W195 Residue of the Newcastle Disease Virus V Protein Is Critical for Multiple Aspects of Viral Self-Regulation through Interactions between V and Nucleoproteins
Source: Viruses. 2024 Apr 10;16(4):584. doi: 10.3390/v16040584 (PMC11054343; doi:10.3390/v16040584)
Supplement: Supplementary file 1 [file viruses-16-00584-s001.zip]

Archive with 1 entries (1 files):
- viruses-2932163-supplementary.pdf
